# Supplementary material for: Identification of Aging and Young Subtypes for Predicting Colorectal Cancer Prognosis and Immunotherapy Responses
Source: Int J Mol Sci. 2023 Jan 12;24(2):1516. doi: 10.3390/ijms24021516 (PMC9862647; doi:10.3390/ijms24021516)
Supplement: Supplementary file 1 [file ijms-24-01516-s001.zip]

Archive with 1 entries (1 files):
- ijms-2133601-supplementary.pdf
